# Supplementary material for: Modulated Fluorescence in LB Films Based on DADQs—A Potential Sensing Surface?
Source: Molecules. 2022 Jun 17;27(12):3893. doi: 10.3390/molecules27123893 (PMC9229250; doi:10.3390/molecules27123893)
Supplement: Supplementary file 1 [file molecules-27-03893-s001.zip]

Archive with 1 entries (1 files):
- molecules-1692034-supplementary.pdf
